# Supplementary material for: Static magnetic field enhances the anticancer efficacy of capsaicin on HepG2 cells via capsaicin receptor TRPV1
Source: PLoS One. 2018 Jan 16;13(1):e0191078. doi: 10.1371/journal.pone.0191078 (PMC5770067; doi:10.1371/journal.pone.0191078)
Supplement: S3 File — (ZIP) [file pone.0191078.s003.zip]

Archive with 3 entries (3 files):
- S3_confocal/50uM.tif
- S3_confocal/50uM+SMF.tif
- S3_confocal/CTRL.tif
