# Supplementary material for: Static magnetic field enhances the anticancer efficacy of capsaicin on HepG2 cells via capsaicin receptor TRPV1
Source: PLoS One. 2018 Jan 16;13(1):e0191078. doi: 10.1371/journal.pone.0191078 (PMC5770067; doi:10.1371/journal.pone.0191078)
Supplement: S4 File — (ZIP) [file pone.0191078.s004.zip]

Archive with 1 entries (1 files):
- S4_flow.pdf
